# Supplementary material for: ﻿A new genus and three newly recorded species of Encyrtidae (Hymenoptera, Chalcidoidea) from China
Source: Zookeys. 2024 Feb 28;1193:49–61. doi: 10.3897/zookeys.1193.116791 (PMC10918584; doi:10.3897/zookeys.1193.116791)
Supplement: XML Treatment for Apteronotus [file zookeys.1193.116791-treatment1.xml]

<!DOCTYPE tp:taxon-treatment
  PUBLIC "-//TaxonX//DTD Taxonomic Treatment Publishing DTD v0 20100105//EN" "tax-treatment-NSO.dtd">
<tp:taxon-treatment xmlns:tp="http://www.plazi.org/taxpub"><tp:treatment-meta><kwd-group><label>Taxon classification</label><kwd>
              <named-content content-type="kingdom">Animalia</named-content>
            </kwd><kwd>
              <named-content content-type="order">Hymenoptera</named-content>
            </kwd><kwd>
              <named-content content-type="family">Apteronotidae</named-content>
            </kwd></kwd-group><mixed-citation publication-type="journal"><person-group><name><surname>Kang</surname><given-names>Ning</given-names></name><name><surname>Hu</surname><given-names>Hongying</given-names></name><name><surname>Guo</surname><given-names>Shuhan</given-names></name><name><surname>Luo</surname><given-names>Shungang</given-names></name></person-group><article-title>﻿A new genus and three newly recorded species of <tp:taxon-name><tp:taxon-name-part taxon-name-part-type="family">Encyrtidae</tp:taxon-name-part></tp:taxon-name> (<tp:taxon-name><tp:taxon-name-part taxon-name-part-type="order">Hymenoptera</tp:taxon-name-part></tp:taxon-name>, <tp:taxon-name><tp:taxon-name-part taxon-name-part-type="superfamily">Chalcidoidea</tp:taxon-name-part></tp:taxon-name>) from China</article-title><source>Zookeys</source><day>28</day><month>02</month><year>2024</year><volume>1193</volume><fpage>49</fpage><lpage>61</lpage><pub-id pub-id-type="doi">10.3897/zookeys.1193.116791</pub-id></mixed-citation></tp:treatment-meta><tp:nomenclature><label>﻿Genus</label><tp:taxon-name>
            <object-id xmlns:xlink="http://www.w3.org/1999/xlink" content-type="arpha" xlink:type="simple">BBD16B04-4523-535D-BD7F-4EEDE388AFDD</object-id>
            <tp:taxon-name-part taxon-name-part-type="genus" reg="Apteronotus">Apteronotus</tp:taxon-name-part>
            <object-id xmlns:xlink="http://www.w3.org/1999/xlink" content-type="zoobank" xlink:type="simple">https://zoobank.org/1D48FE0E-4167-426D-87EF-192D33A4A6C1</object-id>
          </tp:taxon-name><tp:taxon-authority>Kang, Hu &amp; Luo</tp:taxon-authority><tp:taxon-status xmlns:xlink="http://www.w3.org/1999/xlink" xlink:type="simple">gen. nov.</tp:taxon-status><xref ref-type="fig" rid="F1">Figs 1</xref><xref ref-type="fig" rid="F2">, 2</xref></tp:nomenclature><tp:treatment-sec sec-type="type species" id="SECID0EUHAC"><title>Type species.</title><p><italic><tp:taxon-name><tp:taxon-name-part taxon-name-part-type="genus" reg="Apteronotus">Apteronotus</tp:taxon-name-part><tp:taxon-name-part taxon-name-part-type="species" reg="indigus">indigus</tp:taxon-name-part></tp:taxon-name></italic> Kang, Hu &amp; Luo, sp. nov.</p></tp:treatment-sec><tp:treatment-sec sec-type="etymology" id="SECID0EFIAC"><title>Etymology.</title><p>Female, “Apteron” refers to lack of wings in this genus, and “notus” is a suffix often used in insect taxonomy.</p></tp:treatment-sec><tp:treatment-sec sec-type="diagnosis" id="SECID0EKIAC"><title>Diagnosis.</title><p>This genus exhibits distinct morphological divergences when compared to the two subfamilies (<tp:taxon-name><tp:taxon-name-part taxon-name-part-type="subfamily">Encyrtinae</tp:taxon-name-part></tp:taxon-name> and <tp:taxon-name><tp:taxon-name-part taxon-name-part-type="subfamily">Tetracneminae</tp:taxon-name-part></tp:taxon-name>) in <tp:taxon-name><tp:taxon-name-part taxon-name-part-type="family">Encyrtidae</tp:taxon-name-part></tp:taxon-name>. The new genus can be differentiated from other related genera by a combination of the following characteristics: Body length 0.65–0.75 mm, short and robust, body indigo blue, eyes and ocelli dark red, mandible yellow, tibia and trochanter yellow, basitarsus, and apical tibiae yellow. Head in dorsal view without occipital margin; antenna slender, slightly longer than head width, clava 3-segmented; mesoscutum slightly shorter than head width, with faint reticulation and sparse setose; notaular lines absent, axillae separate apically; propodeum shorter than 1/2 scutellum medially; wings absent in both sexes; mid tibial spur shorter than basitarsus; gaster ovate, posterior margin of T1 medially incised in some individuals, ovipositor sheath not exserted, paratergite not present.</p></tp:treatment-sec><tp:treatment-sec sec-type="distribution" id="SECID0E6IAC"><title>Distribution.</title><p>China (Xinjiang).</p></tp:treatment-sec><tp:treatment-sec sec-type="host" id="SECID0EEJAC"><title>Hosts.</title><p>Unknown.</p></tp:treatment-sec><tp:treatment-sec sec-type="comments" id="SECID0EJJAC"><title>Comments.</title><p>The genus does not run to any genus in the keys (<xref ref-type="bibr" rid="B16">Trjapitzin 1989</xref>; <xref ref-type="bibr" rid="B12">Noyes et al. 1997</xref>). Extensive morphological comparisons were made with several brachypterous genera (<xref ref-type="bibr" rid="B18">Trjapitzin and Gordh 1979</xref>); however, <italic><tp:taxon-name><tp:taxon-name-part taxon-name-part-type="genus" reg="Globulencyrtus">Globulencyrtus</tp:taxon-name-part></tp:taxon-name></italic> Hoffer, 1976 differs in the following characteristics: head with sharp occipital margin, clava shorter than funicle, forewing rudiments, and reaching to about apex of scutellum posteriorly (<xref ref-type="bibr" rid="B3">Hayat et al. 2013</xref>); <italic><tp:taxon-name><tp:taxon-name-part taxon-name-part-type="genus" reg="Austrochoreia">Austrochoreia</tp:taxon-name-part></tp:taxon-name></italic> Girault, 1929 is distinguished by the elongate pronotum that almost covers the mesoscutum, lack of notaular lines and abbreviated wings (<xref ref-type="bibr" rid="B11">Noyes and Hayat 1984</xref>); it can be distinguished from <italic><tp:taxon-name><tp:taxon-name-part taxon-name-part-type="genus" reg="Aglyptus">Aglyptus</tp:taxon-name-part></tp:taxon-name></italic> (<tp:taxon-name><tp:taxon-name-part taxon-name-part-type="subfamily">Tetracneminae</tp:taxon-name-part></tp:taxon-name>) by several key characteristics: body chocolate-brown-yellow, with light green shine, female body length 1.9–2.0 mm, forewing not developed and with dark transverse band in the apical third; similarly, the related genus <italic><tp:taxon-name><tp:taxon-name-part taxon-name-part-type="genus" reg="Bactritopus">Bactritopus</tp:taxon-name-part></tp:taxon-name></italic> with large and deep depression on face, clypeal margin forming a spatulate protrusion, antennal toruli located at the edge of mouth, mandible tridentate, with a long middle tooth, mesoscutum with complete notauli, wings not shortened (<xref ref-type="bibr" rid="B15">Trjapitzin 1978</xref>). The specimens also share some characteristics with the genus <italic><tp:taxon-name><tp:taxon-name-part taxon-name-part-type="genus" reg="Choreia">Choreia</tp:taxon-name-part></tp:taxon-name></italic> (<tp:taxon-name><tp:taxon-name-part taxon-name-part-type="subfamily">Encyrtinae</tp:taxon-name-part></tp:taxon-name>), but they differ notably in having a large punctation on the vertex and frons, occipital margin sharp, mesoscutum usually 3× as broad as long, scutellum roundish in back view, axillae meeting, and female body length at least 1 mm (<xref ref-type="bibr" rid="B19">Westwood 1833</xref>; <xref ref-type="bibr" rid="B1">Förster 1856</xref>). We also found some characteristic differences within the new species, the hind margin of T1 slightly incised medially in some individuals.</p></tp:treatment-sec><tp:treatment-sec><!--Section generated to contain objects referenced in tp:taxon-treatment.--><fig id="F1" position="float" orientation="portrait"><object-id xmlns:xlink="http://www.w3.org/1999/xlink" content-type="doi" xlink:type="simple">10.3897/zookeys.1193.116791.figure1</object-id><object-id xmlns:xlink="http://www.w3.org/1999/xlink" content-type="arpha" xlink:type="simple">4E39E4B7-789F-5E48-BE3D-F27FE0DDDE48</object-id><label>Figure 1.</label><caption><p><italic><tp:taxon-name><tp:taxon-name-part taxon-name-part-type="genus" reg="Apteronotus">Apteronotus</tp:taxon-name-part><tp:taxon-name-part taxon-name-part-type="species" reg="indigus">indigus</tp:taxon-name-part></tp:taxon-name></italic> Kang, Hu &amp; Luo, sp. nov., female <bold>A</bold> habitus, dorsal view <bold>B</bold> head, frontal view <bold>C</bold> antenna <bold>D</bold> mesoscutum, dorsal view <bold>E</bold> mid leg <bold>F</bold> body, dorsal view <bold>G, H</bold> tip of gaster. Scale bars: 100 μm.</p></caption><graphic xmlns:xlink="http://www.w3.org/1999/xlink" xlink:href="zookeys-1193-049_article-116791__-g001.jpg" position="float" orientation="portrait" xlink:type="simple" id="oo_994090.jpg"><uri content-type="original_file" xlink:type="simple">https://binary.pensoft.net/fig/994090</uri></graphic></fig><fig id="F2" position="float" orientation="portrait"><object-id xmlns:xlink="http://www.w3.org/1999/xlink" content-type="doi" xlink:type="simple">10.3897/zookeys.1193.116791.figure2</object-id><object-id xmlns:xlink="http://www.w3.org/1999/xlink" content-type="arpha" xlink:type="simple">1DCC2DF3-78E1-5AA7-B134-3C6188ACE5EC</object-id><label>Figure 2.</label><caption><p><italic><tp:taxon-name><tp:taxon-name-part taxon-name-part-type="genus" reg="Apteronotus">Apteronotus</tp:taxon-name-part><tp:taxon-name-part taxon-name-part-type="species" reg="indigus">indigus</tp:taxon-name-part></tp:taxon-name></italic> Kang, Hu &amp; Luo, sp. nov., male <bold>A</bold> habitus, dorsal view <bold>B</bold> mesoscutum, lateral view <bold>C</bold> habitus, lateral view <bold>D</bold> head, frontal view <bold>E</bold> antenna <bold>F</bold> gaster. Scale bars: 100 μm.</p></caption><graphic xmlns:xlink="http://www.w3.org/1999/xlink" xlink:href="zookeys-1193-049_article-116791__-g002.jpg" position="float" orientation="portrait" xlink:type="simple" id="oo_994091.jpg"><uri content-type="original_file" xlink:type="simple">https://binary.pensoft.net/fig/994091</uri></graphic></fig></tp:treatment-sec><ref-list><ref id="B16"><mixed-citation xmlns:xlink="http://www.w3.org/1999/xlink" xlink:type="simple"><person-group><name name-style="western"><surname>Trjapitzin</surname><given-names>VA</given-names></name></person-group> (<year>1989</year>) Parasitic <tp:taxon-name><tp:taxon-name-part taxon-name-part-type="order">Hymenoptera</tp:taxon-name-part></tp:taxon-name> of the Fam. <tp:taxon-name><tp:taxon-name-part taxon-name-part-type="family">Encyrtidae</tp:taxon-name-part></tp:taxon-name> of Palaearctics. In: Opredeliteli po Faune SSSR. Vol. 158. Zoologicheskim Institutom Akademii Nauk SSR, Leningrad, 1–489.</mixed-citation></ref><ref id="B12"><mixed-citation xmlns:xlink="http://www.w3.org/1999/xlink" xlink:type="simple"><person-group><name name-style="western"><surname>Noyes</surname><given-names>JS</given-names></name><name name-style="western"><surname>Woolley</surname><given-names>JB</given-names></name><name name-style="western"><surname>Zolnerowich</surname><given-names>G</given-names></name></person-group> (<year>1997</year>) <article-title>Chapter 8. <tp:taxon-name><tp:taxon-name-part taxon-name-part-type="family">Encyrtidae</tp:taxon-name-part></tp:taxon-name>.</article-title> In: <person-group><name name-style="western"><surname>Gibson</surname><given-names>GAP</given-names></name><name name-style="western"><surname>Huber</surname><given-names>JT</given-names></name><name name-style="western"><surname>Woolley</surname><given-names>JB</given-names></name></person-group> (<role>Eds</role>) <issue-title>Annotated keys to the genera of Nearctic Chalcidoidea (Hymenoptera).</issue-title><source>NRC Research Press, Ottawa, Ontario, Canada</source>, <fpage>170</fpage>–<lpage>320</lpage>.</mixed-citation></ref><ref id="B18"><mixed-citation xmlns:xlink="http://www.w3.org/1999/xlink" xlink:type="simple"><person-group><name name-style="western"><surname>Trjapitzin</surname><given-names>VA</given-names></name><name name-style="western"><surname>Gordh</surname><given-names>G</given-names></name></person-group> (<year>1979</year>) <article-title>Revision of the genus <italic><tp:taxon-name><tp:taxon-name-part taxon-name-part-type="genus">Hemaenasius</tp:taxon-name-part></tp:taxon-name></italic> (<tp:taxon-name><tp:taxon-name-part taxon-name-part-type="order">Hymenoptera</tp:taxon-name-part></tp:taxon-name>, <tp:taxon-name><tp:taxon-name-part taxon-name-part-type="superfamily">Chalcidoidea</tp:taxon-name-part></tp:taxon-name>, <tp:taxon-name><tp:taxon-name-part taxon-name-part-type="family">Encyrtidae</tp:taxon-name-part></tp:taxon-name>).</article-title><source>Zoologicheskij Zhurnal</source><volume>58</volume>(<issue>6</issue>): <fpage>855</fpage>–<lpage>859</lpage>.</mixed-citation></ref><ref id="B3"><mixed-citation xmlns:xlink="http://www.w3.org/1999/xlink" xlink:type="simple"><person-group><name name-style="western"><surname>Hayat</surname><given-names>M</given-names></name><name name-style="western"><surname>Zeya</surname><given-names>SB</given-names></name><name name-style="western"><surname>Veenakumari</surname><given-names>K</given-names></name></person-group> (<year>2013</year>) <article-title>On some brachypterous <tp:taxon-name><tp:taxon-name-part taxon-name-part-type="family">Encyrtidae</tp:taxon-name-part></tp:taxon-name> (<tp:taxon-name><tp:taxon-name-part taxon-name-part-type="order">Hymenoptera</tp:taxon-name-part></tp:taxon-name>: <tp:taxon-name><tp:taxon-name-part taxon-name-part-type="superfamily">Chalcidoidea</tp:taxon-name-part></tp:taxon-name>) from India, with description of four new species.</article-title><source>Zootaxa</source><volume>3716</volume>(<issue>2</issue>): <fpage>259</fpage>–<lpage>276</lpage>. <ext-link xlink:href="10.11646/zootaxa.3716.2.7" ext-link-type="doi" xlink:type="simple">https://doi.org/10.11646/zootaxa.3716.2.7</ext-link></mixed-citation></ref><ref id="B11"><mixed-citation xmlns:xlink="http://www.w3.org/1999/xlink" xlink:type="simple"><person-group><name name-style="western"><surname>Noyes</surname><given-names>JS</given-names></name><name name-style="western"><surname>Hayat</surname><given-names>M</given-names></name></person-group> (<year>1984</year>) <article-title>A review of the genera of Indo-Pacific <tp:taxon-name><tp:taxon-name-part taxon-name-part-type="family">Encyrtidae</tp:taxon-name-part></tp:taxon-name> (<tp:taxon-name><tp:taxon-name-part taxon-name-part-type="order">Hymenoptera</tp:taxon-name-part></tp:taxon-name>: <tp:taxon-name><tp:taxon-name-part taxon-name-part-type="superfamily">Chalcidoidea</tp:taxon-name-part></tp:taxon-name>).</article-title><source>Bulletin of the British Museum of Natural History</source><volume>48</volume>: <fpage>131</fpage>–<lpage>395</lpage>.</mixed-citation></ref><ref id="B15"><mixed-citation xmlns:xlink="http://www.w3.org/1999/xlink" xlink:type="simple"><person-group><name name-style="western"><surname>Trjapitzin</surname><given-names>VA</given-names></name></person-group> (<year>1978</year>) <tp:taxon-name><tp:taxon-name-part taxon-name-part-type="order">Hymenoptera</tp:taxon-name-part></tp:taxon-name> II. <tp:taxon-name><tp:taxon-name-part taxon-name-part-type="superfamily">Chalcidoidea</tp:taxon-name-part></tp:taxon-name> 7. <tp:taxon-name><tp:taxon-name-part taxon-name-part-type="family">Encyrtidae</tp:taxon-name-part></tp:taxon-name>. Opredeliteli Nasekomykh Evropeyskoy Chasti SSR 3: 273.</mixed-citation></ref><ref id="B19"><mixed-citation xmlns:xlink="http://www.w3.org/1999/xlink" xlink:type="simple"><person-group><name name-style="western"><surname>Westwood</surname><given-names>JO</given-names></name></person-group> (<year>1833</year>) <article-title>Descriptions of several new British forms amongst the parasitic Hymenopterous insects.</article-title><source>Philosophical Magazine</source><volume>3</volume>(<issue>3</issue>): <fpage>342</fpage>–<lpage>344</lpage>. <ext-link xlink:href="10.1080/14786443308648197" ext-link-type="doi" xlink:type="simple">https://doi.org/10.1080/14786443308648197</ext-link></mixed-citation></ref><ref id="B1"><mixed-citation xmlns:xlink="http://www.w3.org/1999/xlink" xlink:type="simple"><person-group><name name-style="western"><surname>Förster</surname><given-names>A</given-names></name></person-group> (<year>1856</year>) <source>Hymenopterologische Studien II. Heft. <tp:taxon-name><tp:taxon-name-part taxon-name-part-type="family">Chalcidae</tp:taxon-name-part></tp:taxon-name> und Proctotrupii.</source><publisher-name>Ernstter Meer</publisher-name>, <publisher-loc>Aachen</publisher-loc>, <size units="page">152 pp</size>.</mixed-citation></ref></ref-list></tp:taxon-treatment>
