# Supplementary material for: ﻿A new genus and three newly recorded species of Encyrtidae (Hymenoptera, Chalcidoidea) from China
Source: Zookeys. 2024 Feb 28;1193:49–61. doi: 10.3897/zookeys.1193.116791 (PMC10918584; doi:10.3897/zookeys.1193.116791)
Supplement: XML Treatment for Apteronotus indigus [file zookeys.1193.116791-treatment2.xml]

<!DOCTYPE tp:taxon-treatment
  PUBLIC "-//TaxonX//DTD Taxonomic Treatment Publishing DTD v0 20100105//EN" "tax-treatment-NSO.dtd">
<tp:taxon-treatment xmlns:tp="http://www.plazi.org/taxpub"><tp:treatment-meta><kwd-group><label>Taxon classification</label><kwd>
              <named-content content-type="kingdom">Animalia</named-content>
            </kwd><kwd>
              <named-content content-type="order">Hymenoptera</named-content>
            </kwd><kwd>
              <named-content content-type="family">Apteronotidae</named-content>
            </kwd></kwd-group><mixed-citation publication-type="journal"><person-group><name><surname>Kang</surname><given-names>Ning</given-names></name><name><surname>Hu</surname><given-names>Hongying</given-names></name><name><surname>Guo</surname><given-names>Shuhan</given-names></name><name><surname>Luo</surname><given-names>Shungang</given-names></name></person-group><article-title>﻿A new genus and three newly recorded species of <tp:taxon-name><tp:taxon-name-part taxon-name-part-type="family">Encyrtidae</tp:taxon-name-part></tp:taxon-name> (<tp:taxon-name><tp:taxon-name-part taxon-name-part-type="order">Hymenoptera</tp:taxon-name-part></tp:taxon-name>, <tp:taxon-name><tp:taxon-name-part taxon-name-part-type="superfamily">Chalcidoidea</tp:taxon-name-part></tp:taxon-name>) from China</article-title><source>Zookeys</source><day>28</day><month>02</month><year>2024</year><volume>1193</volume><fpage>49</fpage><lpage>61</lpage><pub-id pub-id-type="doi">10.3897/zookeys.1193.116791</pub-id></mixed-citation></tp:treatment-meta><tp:nomenclature><label>﻿</label><tp:taxon-name>
            <object-id xmlns:xlink="http://www.w3.org/1999/xlink" content-type="arpha" xlink:type="simple">4426FBE7-441B-543E-B66B-0E562CBB242F</object-id>
            <tp:taxon-name-part taxon-name-part-type="genus" reg="Apteronotus">Apteronotus</tp:taxon-name-part>
            <tp:taxon-name-part taxon-name-part-type="species" reg="indigus">indigus</tp:taxon-name-part>
            <object-id xmlns:xlink="http://www.w3.org/1999/xlink" content-type="zoobank" xlink:type="simple">https://zoobank.org/8D8E6AD7-86B6-4DE9-ADB6-758CEAA683EF</object-id>
          </tp:taxon-name><tp:taxon-authority>Kang, Hu &amp; Luo</tp:taxon-authority><tp:taxon-status xmlns:xlink="http://www.w3.org/1999/xlink" xlink:type="simple">sp. nov.</tp:taxon-status><xref ref-type="fig" rid="F1">Figs 1A–H</xref><xref ref-type="fig" rid="F2">, 2A–F</xref></tp:nomenclature><tp:treatment-sec sec-type="type material" id="SECID0EONAC"><title>Type material.</title><p><bold><italic>Holotype</italic></bold>, ♀, card mounted, China, Xinjiang, Ruoqiang County, Altun Mountain Nature Reserve, <named-content xmlns:xlink="http://www.w3.org/1999/xlink" content-type="dwc:verbatimCoordinates" xlink:type="simple"><named-content content-type="geo-json" specific-use="{&#34;type&#34;:&#34;Point&#34;,&#34;coordinates&#34;:[90.245833,36.969444]}" id="NCID0E3NAC" xlink:type="simple">36°58′10″N, 90°14′45″E</named-content></named-content>, Altitude: 4021.95 m, 14.VII.2020, Coll. Shun-Gang Luo, Ning Kang, Hong-Ying Hu by yellow pan trapping. <bold><italic>Paratypes</italic>.</bold> 1♀, 1♂, on slide, same data as holotype except 18.VII.2020; 3♀♀, 5♂♂, card mounted, 21.VII.2020. Coll. Shun-Gang Luo, Ning Kang, Hong-Ying Hu (all deposited in <named-content xmlns:xlink="http://www.w3.org/1999/xlink" content-type="dwc:institutional_code" xlink:title="Insect Collection of the College of Life Science and Technology, Xinjiang University" xlink:href="http://grbio.org/institution/xinjiang-university" xlink:type="simple">ICXU</named-content>).</p></tp:treatment-sec><tp:treatment-sec sec-type="description" id="SECID0EJOAC"><title>Description.</title><p><bold>Female.</bold> Length 0.7 mm. Body black with dark bluish metallic sheen (Fig. <xref ref-type="fig" rid="F1">1A</xref>). Antenna, femora, and tibiae dark brown, head in dorsal view with bronze shine at some angle. Mesosoma black. Legs with all coxae black; trochanter and their apices deep yellow, tarsal segments 1–3 yellow, fourth and fifth tarsi dark brown (Fig. <xref ref-type="fig" rid="F2">2C</xref>). Gaster black except T6–7 dark brown.</p><fig id="F1" position="float" orientation="portrait"><object-id xmlns:xlink="http://www.w3.org/1999/xlink" content-type="doi" xlink:type="simple">10.3897/zookeys.1193.116791.figure1</object-id><object-id xmlns:xlink="http://www.w3.org/1999/xlink" content-type="arpha" xlink:type="simple">4E39E4B7-789F-5E48-BE3D-F27FE0DDDE48</object-id><label>Figure 1.</label><caption><p><italic><tp:taxon-name><tp:taxon-name-part taxon-name-part-type="genus" reg="Apteronotus">Apteronotus</tp:taxon-name-part><tp:taxon-name-part taxon-name-part-type="species" reg="indigus">indigus</tp:taxon-name-part></tp:taxon-name></italic> Kang, Hu &amp; Luo, sp. nov., female <bold>A</bold> habitus, dorsal view <bold>B</bold> head, frontal view <bold>C</bold> antenna <bold>D</bold> mesoscutum, dorsal view <bold>E</bold> mid leg <bold>F</bold> body, dorsal view <bold>G, H</bold> tip of gaster. Scale bars: 100 μm.</p></caption><graphic xmlns:xlink="http://www.w3.org/1999/xlink" xlink:href="zookeys-1193-049_article-116791__-g001.jpg" position="float" orientation="portrait" xlink:type="simple" id="oo_994090.jpg"><uri content-type="original_file" xlink:type="simple">https://binary.pensoft.net/fig/994090</uri></graphic></fig><fig id="F2" position="float" orientation="portrait"><object-id xmlns:xlink="http://www.w3.org/1999/xlink" content-type="doi" xlink:type="simple">10.3897/zookeys.1193.116791.figure2</object-id><object-id xmlns:xlink="http://www.w3.org/1999/xlink" content-type="arpha" xlink:type="simple">1DCC2DF3-78E1-5AA7-B134-3C6188ACE5EC</object-id><label>Figure 2.</label><caption><p><italic><tp:taxon-name><tp:taxon-name-part taxon-name-part-type="genus" reg="Apteronotus">Apteronotus</tp:taxon-name-part><tp:taxon-name-part taxon-name-part-type="species" reg="indigus">indigus</tp:taxon-name-part></tp:taxon-name></italic> Kang, Hu &amp; Luo, sp. nov., male <bold>A</bold> habitus, dorsal view <bold>B</bold> mesoscutum, lateral view <bold>C</bold> habitus, lateral view <bold>D</bold> head, frontal view <bold>E</bold> antenna <bold>F</bold> gaster. Scale bars: 100 μm.</p></caption><graphic xmlns:xlink="http://www.w3.org/1999/xlink" xlink:href="zookeys-1193-049_article-116791__-g002.jpg" position="float" orientation="portrait" xlink:type="simple" id="oo_994091.jpg"><uri content-type="original_file" xlink:type="simple">https://binary.pensoft.net/fig/994091</uri></graphic></fig><p><bold><italic>Head</italic></bold> in frontal view 1.2× as broad as high (385:330) (Fig. <xref ref-type="fig" rid="F1">1B</xref>), 1.9× as broad as mesosoma, with fine reticulate sculpture, covered with sparse and short setae; frontovertex width 0.5× head width (117:385), antenna located below the lower eye margin and separated from clypeus margin by 1.4× height of the torulus, inner edge of eyes diverged at the lower part, malar sulcus distinct and straight, malar space 0.65× as long as eye height (120:185), mandible bidentate. Head in dorsal view 2.1× as broad as long (347:168), ocelli forming an obtuse angle (110°), <abbrev xmlns:xlink="http://www.w3.org/1999/xlink" xlink:title="distance between the posterior ocelli" id="ABBRID0EPBAE" xlink:type="simple">POL</abbrev> 1.8× as long as <abbrev xmlns:xlink="http://www.w3.org/1999/xlink" xlink:title="distance between the eye margin and the adjacent posterior ocellus" id="ABBRID0ETBAE" xlink:type="simple">OOL</abbrev> (55:30), posterior edge of eye adjacent to posterior margin of head. Antenna with scape cylindrical and covered with short setae, 9× as long as wide (260:28), pedicel 2× as long as wide (60:30); all funicular segments longer than wide (Fig. <xref ref-type="fig" rid="F1">1C</xref>), each funicular with three rows of irregular longitudinal sensilla, F1 and F3 2× as long as broad respectively (40:20), obviously shorter than pedicel and other segments, F4–F6 subequal in length, 1.5× as long as broad (45:30); clava 3-segmented, 3.6× as long as broad (145:40), longer than the combined length of F5–F6, with obscure boundaries and apically rounded, the collective length of pedicel and flagellum 1.22× as long as head width (470:385).</p><p><bold><italic>Mesosoma</italic></bold> much shorter than metasoma and reticulate sculpture larger than that on head. Pronotum 1.8× as long as mesoscutum length (90:50) and 2.78× as broad as long (250:90); mesoscutum 5.2× as wide as long (260:50) (Fig. <xref ref-type="fig" rid="F1">1D</xref>), notaular lines absent, tegula large and semicircular; scutellum slightly convex and 2.2× as wide as long (250:117), scattered with some short white setae irregularly arranged on its posterior part, axillae very small and apically separated; propodeum medially longer than 1/3 of the scutellum (40:117), with sinuated inverted U-shaped ridges (Fig. <xref ref-type="fig" rid="F1">1F</xref>). Mesotibial spur strong, 0.6× as long as basitarsus (63:104) (Fig. <xref ref-type="fig" rid="F1">1E</xref>). Wings absent.</p><p><bold><italic>Gaster</italic></bold> 1.6× as long as broad (694:426), longer than the combined length of head and mesosoma, T1 distinctly longer than other tergites individually (250:444), occupying about two-fifths of the total length, covered with 3–4 rows of setae, T2–T6 each with a single row of setae, T7 with 2–3 rows of short setae, and with 5 long cercal bristles at each side. Paratergites absent. Hypopygium slightly extends to the apex of gaster (Fig. <xref ref-type="fig" rid="F1">1G, H</xref>).</p><p><bold>Male.</bold> Length 0.57–0.64 mm (0.6±0.042 mm, <italic>N</italic> = 5) (Fig. <xref ref-type="fig" rid="F2">2A–C</xref>), similar to female in body color and sculpture, but differs as follows. Frontovertex slightly arched (Fig. <xref ref-type="fig" rid="F2">2D</xref>); each funicular segment clearly elongated, 3× as long as broad, with at least 2 rows of long black whorled setae (Fig. <xref ref-type="fig" rid="F2">2E</xref>); pedicel distinctly shorter than F1, 0.67× as its length; clava 4.25× as long as broad; the combined length of pedicel and flagellum 1.6× as long as head width. Gaster 1.3× as long as broad, posterior margin of each tergite straight (Fig. <xref ref-type="fig" rid="F2">2F</xref>).</p></tp:treatment-sec><tp:treatment-sec sec-type="host" id="SECID0EPDAE"><title>Hosts.</title><p>Unknown.</p></tp:treatment-sec><tp:treatment-sec sec-type="etymology" id="SECID0EUDAE"><title>Etymology.</title><p>“<italic>indigus</italic>” means indigo blue, signifying the body color of the female species.</p></tp:treatment-sec></tp:taxon-treatment>
