# Supplementary material for: ﻿A new genus and three newly recorded species of Encyrtidae (Hymenoptera, Chalcidoidea) from China
Source: Zookeys. 2024 Feb 28;1193:49–61. doi: 10.3897/zookeys.1193.116791 (PMC10918584; doi:10.3897/zookeys.1193.116791)
Supplement: XML Treatment for Copidosoma clavatum [file zookeys.1193.116791-treatment4.xml]

<!DOCTYPE tp:taxon-treatment
  PUBLIC "-//TaxonX//DTD Taxonomic Treatment Publishing DTD v0 20100105//EN" "tax-treatment-NSO.dtd">
<tp:taxon-treatment xmlns:tp="http://www.plazi.org/taxpub"><tp:treatment-meta><kwd-group><label>Taxon classification</label><kwd>
              <named-content content-type="kingdom">Animalia</named-content>
            </kwd><kwd>
              <named-content content-type="order">Hymenoptera</named-content>
            </kwd><kwd>
              <named-content content-type="family">Encyrtidae</named-content>
            </kwd></kwd-group><mixed-citation publication-type="journal"><person-group><name><surname>Kang</surname><given-names>Ning</given-names></name><name><surname>Hu</surname><given-names>Hongying</given-names></name><name><surname>Guo</surname><given-names>Shuhan</given-names></name><name><surname>Luo</surname><given-names>Shungang</given-names></name></person-group><article-title>﻿A new genus and three newly recorded species of <tp:taxon-name><tp:taxon-name-part taxon-name-part-type="family">Encyrtidae</tp:taxon-name-part></tp:taxon-name> (<tp:taxon-name><tp:taxon-name-part taxon-name-part-type="order">Hymenoptera</tp:taxon-name-part></tp:taxon-name>, <tp:taxon-name><tp:taxon-name-part taxon-name-part-type="superfamily">Chalcidoidea</tp:taxon-name-part></tp:taxon-name>) from China</article-title><source>Zookeys</source><day>28</day><month>02</month><year>2024</year><volume>1193</volume><fpage>49</fpage><lpage>61</lpage><pub-id pub-id-type="doi">10.3897/zookeys.1193.116791</pub-id></mixed-citation></tp:treatment-meta><tp:nomenclature><label>﻿</label><tp:taxon-name>
            <object-id xmlns:xlink="http://www.w3.org/1999/xlink" content-type="arpha" xlink:type="simple">105771E6-ADDF-5C80-9ED1-C08590ADA2A5</object-id>
            <tp:taxon-name-part taxon-name-part-type="genus" reg="Copidosoma">Copidosoma</tp:taxon-name-part>
            <tp:taxon-name-part taxon-name-part-type="species" reg="clavatum">clavatum</tp:taxon-name-part>
          </tp:taxon-name><tp:taxon-authority>Myartseva, 1982</tp:taxon-authority><xref ref-type="fig" rid="F3">Fig. 3A–G</xref><tp:nomenclature-citation-list><tp:nomenclature-citation><tp:taxon-name>
                <tp:taxon-name-part taxon-name-part-type="genus" reg="Copidosoma">Copidosoma</tp:taxon-name-part>
                <tp:taxon-name-part taxon-name-part-type="species" reg="clavatum">clavatum</tp:taxon-name-part>
              </tp:taxon-name><comment>Myartseva, 1982: 26.</comment></tp:nomenclature-citation></tp:nomenclature-citation-list></tp:nomenclature><tp:treatment-sec sec-type="material" id="SECID0EIHAE"><title>Material examined.</title><p>China: 3♀♀, card mounted, Xinjiang, Ruoqiang, Altun Mountain Nature Reserve, <named-content xmlns:xlink="http://www.w3.org/1999/xlink" content-type="dwc:verbatimCoordinates" xlink:type="simple"><named-content content-type="geo-json" specific-use="{&#34;type&#34;:&#34;Point&#34;,&#34;coordinates&#34;:[88.973653,37.975042]}" id="NCID0ERHAE" xlink:type="simple">37°58′30.15″N, 88°58′25.15″E</named-content></named-content>, Altitude: 3489 m, 14.VII.2020. Coll. Shun-Gang Luo; 2♀♀, <named-content xmlns:xlink="http://www.w3.org/1999/xlink" content-type="dwc:verbatimCoordinates" xlink:type="simple"><named-content content-type="geo-json" specific-use="{&#34;type&#34;:&#34;Point&#34;,&#34;coordinates&#34;:[90.245608,36.969692]}" id="NCID0EZHAE" xlink:type="simple">36°58′10.89″N, 90°14′44.19″E</named-content></named-content>, Altitude: 4021.95 m, 21.VII.2020. Coll. Shun-Gang Luo, by yellow pan trapping (all depo­sited in <named-content xmlns:xlink="http://www.w3.org/1999/xlink" content-type="dwc:institutional_code" xlink:title="Insect Collection of the College of Life Science and Technology, Xinjiang University" xlink:href="http://grbio.org/institution/xinjiang-university" xlink:type="simple">ICXU</named-content>).</p></tp:treatment-sec><tp:treatment-sec sec-type="diagnosis" id="SECID0ECIAE"><title>Diagnosis.</title><p><bold>Female</bold>. Length 1.12–1.45 mm (Fig. <xref ref-type="fig" rid="F3">3A</xref>), body ink blue, with blue-purple metallic luster; ocelli silver, eyes argenteous; antenna and leg dark brown; tibiae concolorous with body, trochanter, distal tibiae and tarsi yellow (Fig. <xref ref-type="fig" rid="F3">3E–G</xref>); forewing hyaline, venation dark brown. Head width equal to its height, ocelli forming an obtuse angle range from 96–105°, <abbrev xmlns:xlink="http://www.w3.org/1999/xlink" xlink:title="distance between the eye margin and the adjacent posterior ocellus" id="ABBRID0ESIAE" xlink:type="simple">OOL</abbrev> about 1.55× <abbrev xmlns:xlink="http://www.w3.org/1999/xlink" xlink:title="distance between the posterior ocellus and the occipital margin" id="ABBRID0EWIAE" xlink:type="simple">OCL</abbrev>, torulus below the ventral margin of eye, F1–F6 equal in length, gradually widen towards the end, scape less than 6× as long as width, clava 3-segmented, with slight oblique truncation (Fig. <xref ref-type="fig" rid="F3">3D</xref>); mandible tridentate, with median tooth longest. Mesoscutum with honeycomb reticulate, axillae separated apically (Fig. <xref ref-type="fig" rid="F3">3B</xref>); linea calva complete, postmarginal vein punctate (Fig. <xref ref-type="fig" rid="F3">3C</xref>); mesotibial spur 0.87× basitarsus (Fig. <xref ref-type="fig" rid="F3">3F</xref>). The exerted ovipositor obviously shorter than mesotarsus.</p><fig id="F3" position="float" orientation="portrait"><object-id xmlns:xlink="http://www.w3.org/1999/xlink" content-type="doi" xlink:type="simple">10.3897/zookeys.1193.116791.figure3</object-id><object-id xmlns:xlink="http://www.w3.org/1999/xlink" content-type="arpha" xlink:type="simple">28B24650-B7F4-5802-8BF4-712341C552FC</object-id><label>Figure 3.</label><caption><p><italic><tp:taxon-name><tp:taxon-name-part taxon-name-part-type="genus" reg="Copidosoma">Copidosoma</tp:taxon-name-part><tp:taxon-name-part taxon-name-part-type="species" reg="clavatum">clavatum</tp:taxon-name-part></tp:taxon-name></italic> Myartseva, female <bold>A</bold> habitus, lateral view <bold>B</bold> head and mesoscutum, dorsal view <bold>C</bold> forewing <bold>D</bold> antenna <bold>E</bold> fore leg <bold>F</bold> mid leg <bold>G</bold> hind leg. Scale bars: 100 μm.</p></caption><graphic xmlns:xlink="http://www.w3.org/1999/xlink" xlink:href="zookeys-1193-049_article-116791__-g003.jpg" position="float" orientation="portrait" xlink:type="simple" id="oo_994092.jpg"><uri content-type="original_file" xlink:type="simple">https://binary.pensoft.net/fig/994092</uri></graphic></fig><p><bold>Male</bold>. Unknown.</p></tp:treatment-sec><tp:treatment-sec sec-type="host" id="SECID0EUKAE"><title>Hosts.</title><p>Unknown.</p></tp:treatment-sec><tp:treatment-sec sec-type="distribution" id="SECID0EZKAE"><title>Distribution.</title><p>China (Xinjiang) new record; India (Andhra Pradesh, Kerala, Odisha, Tamil Nadu, West Bengal) (<xref ref-type="bibr" rid="B6">Kazmi and Hayat 2012</xref>), Turkmenistan (<xref ref-type="bibr" rid="B16">Trjapitzin 1989</xref>).</p></tp:treatment-sec><tp:treatment-sec sec-type="comments" id="SECID0EHLAE"><title>Comments.</title><p>The similar species <italic><tp:taxon-name><tp:taxon-name-part taxon-name-part-type="genus" reg="Copidosoma">C.</tp:taxon-name-part><tp:taxon-name-part taxon-name-part-type="species" reg="aretas">aretas</tp:taxon-name-part></tp:taxon-name></italic> can be separated from this species by the body color dark green, funicle elongated distally, scape more than 6× as long as width, clava without oblique truncation, and forewing linea calva interrupted posteriorly (<xref ref-type="bibr" rid="B16">Trjapitzin 1989</xref>).</p></tp:treatment-sec><ref-list><ref id="B6"><mixed-citation xmlns:xlink="http://www.w3.org/1999/xlink" xlink:type="simple"><person-group><name name-style="western"><surname>Kazmi</surname><given-names>SI</given-names></name><name name-style="western"><surname>Hayat</surname><given-names>M</given-names></name></person-group> (<year>2012</year>) <article-title>Records of some species of <italic><tp:taxon-name><tp:taxon-name-part taxon-name-part-type="genus">Copidosoma</tp:taxon-name-part></tp:taxon-name></italic> Ratzeburg (<tp:taxon-name><tp:taxon-name-part taxon-name-part-type="order">Hymenoptera</tp:taxon-name-part></tp:taxon-name>: <tp:taxon-name><tp:taxon-name-part taxon-name-part-type="family">Encyrtidae</tp:taxon-name-part></tp:taxon-name>) from India, with description of a new species.</article-title><source>Records of the Zoological Survey of India</source><volume>112</volume>(<issue>1</issue>): <fpage>93</fpage>. <ext-link xlink:href="10.26515/rzsi/v112/i1/2012/122120" ext-link-type="doi" xlink:type="simple">https://doi.org/10.26515/rzsi/v112/i1/2012/122120</ext-link></mixed-citation></ref><ref id="B16"><mixed-citation xmlns:xlink="http://www.w3.org/1999/xlink" xlink:type="simple"><person-group><name name-style="western"><surname>Trjapitzin</surname><given-names>VA</given-names></name></person-group> (<year>1989</year>) Parasitic <tp:taxon-name><tp:taxon-name-part taxon-name-part-type="order">Hymenoptera</tp:taxon-name-part></tp:taxon-name> of the Fam. <tp:taxon-name><tp:taxon-name-part taxon-name-part-type="family">Encyrtidae</tp:taxon-name-part></tp:taxon-name> of Palaearctics. In: Opredeliteli po Faune SSSR. Vol. 158. Zoologicheskim Institutom Akademii Nauk SSR, Leningrad, 1–489.</mixed-citation></ref></ref-list></tp:taxon-treatment>
