# Supplementary material for: ﻿A new genus and three newly recorded species of Encyrtidae (Hymenoptera, Chalcidoidea) from China
Source: Zookeys. 2024 Feb 28;1193:49–61. doi: 10.3897/zookeys.1193.116791 (PMC10918584; doi:10.3897/zookeys.1193.116791)
Supplement: XML Treatment for Ericydnus aeneus [file zookeys.1193.116791-treatment6.xml]

<!DOCTYPE tp:taxon-treatment
  PUBLIC "-//TaxonX//DTD Taxonomic Treatment Publishing DTD v0 20100105//EN" "tax-treatment-NSO.dtd">
<tp:taxon-treatment xmlns:tp="http://www.plazi.org/taxpub"><tp:treatment-meta><kwd-group><label>Taxon classification</label><kwd>
              <named-content content-type="kingdom">Animalia</named-content>
            </kwd><kwd>
              <named-content content-type="order">Hymenoptera</named-content>
            </kwd><kwd>
              <named-content content-type="family">Encyrtidae</named-content>
            </kwd></kwd-group><mixed-citation publication-type="journal"><person-group><name><surname>Kang</surname><given-names>Ning</given-names></name><name><surname>Hu</surname><given-names>Hongying</given-names></name><name><surname>Guo</surname><given-names>Shuhan</given-names></name><name><surname>Luo</surname><given-names>Shungang</given-names></name></person-group><article-title>﻿A new genus and three newly recorded species of <tp:taxon-name><tp:taxon-name-part taxon-name-part-type="family">Encyrtidae</tp:taxon-name-part></tp:taxon-name> (<tp:taxon-name><tp:taxon-name-part taxon-name-part-type="order">Hymenoptera</tp:taxon-name-part></tp:taxon-name>, <tp:taxon-name><tp:taxon-name-part taxon-name-part-type="superfamily">Chalcidoidea</tp:taxon-name-part></tp:taxon-name>) from China</article-title><source>Zookeys</source><day>28</day><month>02</month><year>2024</year><volume>1193</volume><fpage>49</fpage><lpage>61</lpage><pub-id pub-id-type="doi">10.3897/zookeys.1193.116791</pub-id></mixed-citation></tp:treatment-meta><tp:nomenclature><label>﻿</label><tp:taxon-name>
            <object-id xmlns:xlink="http://www.w3.org/1999/xlink" content-type="arpha" xlink:type="simple">94BEF784-BA70-5033-83E9-7C086454EE89</object-id>
            <tp:taxon-name-part taxon-name-part-type="genus" reg="Ericydnus">Ericydnus</tp:taxon-name-part>
            <tp:taxon-name-part taxon-name-part-type="species" reg="aeneus">aeneus</tp:taxon-name-part>
          </tp:taxon-name><tp:taxon-authority>Nikolskaya, 1952</tp:taxon-authority><xref ref-type="fig" rid="F4">Fig. 4A–G</xref><tp:nomenclature-citation-list><tp:nomenclature-citation><tp:taxon-name>
                <tp:taxon-name-part taxon-name-part-type="genus" reg="Ericydnus">Ericydnus</tp:taxon-name-part>
                <tp:taxon-name-part taxon-name-part-type="species" reg="aeneus">aeneus</tp:taxon-name-part>
              </tp:taxon-name><comment>Nikolskaya, 1952: 357.</comment></tp:nomenclature-citation><tp:nomenclature-citation><tp:taxon-name><tp:taxon-name-part taxon-name-part-type="genus" reg="Ericydnus">Ericydnus</tp:taxon-name-part> (<tp:taxon-name-part taxon-name-part-type="subgenus" reg="Aeneus">Aeneus</tp:taxon-name-part>) <tp:taxon-name-part taxon-name-part-type="species" reg="robustior">robustior</tp:taxon-name-part></tp:taxon-name><comment>Nikolskaya, 1952: 96. Synonymized by <xref ref-type="bibr" rid="B16">Trjapitzin 1989</xref>.</comment></tp:nomenclature-citation></tp:nomenclature-citation-list></tp:nomenclature><tp:treatment-sec sec-type="material" id="SECID0EMPAE"><title>Material examined.</title><p>5♀♀8♂♂, China: Xinjiang, Ruoqiang, Altun Mountain Nature Reserve, <named-content xmlns:xlink="http://www.w3.org/1999/xlink" content-type="dwc:verbatimCoordinates" xlink:type="simple"><named-content content-type="geo-json" specific-use="{&#34;type&#34;:&#34;Point&#34;,&#34;coordinates&#34;:[90.245608,36.969692]}" id="NCID0EVPAE" xlink:type="simple">36°58′10.89″N, 90°14′44.19″E</named-content></named-content>, Altitude: 4021.95 m, 14–21.VII.2020. Coll. Shun-Gang Luo, by malaise trap; 4♀♀3♂♂, <named-content xmlns:xlink="http://www.w3.org/1999/xlink" content-type="dwc:verbatimCoordinates" xlink:type="simple"><named-content content-type="geo-json" specific-use="{&#34;type&#34;:&#34;Point&#34;,&#34;coordinates&#34;:[89.608825,37.863719]}" id="NCID0E4PAE" xlink:type="simple">37°51′49.39″N, 89°36′31.77″E</named-content></named-content>, Altitude: 3782 m, 13.VII.2020. Coll. Shun-Gang Luo, by yellow pan trapping (all deposited in <named-content xmlns:xlink="http://www.w3.org/1999/xlink" content-type="dwc:institutional_code" xlink:title="Insect Collection of the College of Life Science and Technology, Xinjiang University" xlink:href="http://grbio.org/institution/xinjiang-university" xlink:type="simple">ICXU</named-content>).</p></tp:treatment-sec><tp:treatment-sec sec-type="diagnosis" id="SECID0EGQAE"><title>Diagnosis.</title><p><bold>Female</bold>. Length 1.65–1.95 mm (Fig. <xref ref-type="fig" rid="F4">4A</xref>); body dark aeneous, head and mesoscutum covered with distinct white setae, antenna and legs black, eyes and ocelli dark red; forewing hyaline, with infuscate around postmarginal and stigmal vein, venation yellow-brown (Fig. <xref ref-type="fig" rid="F4">4D</xref>); tarsi dark brown. Head width around 1.09× head length in frontal view, with light reticulate, ocelli forming an obtuse angle (103–107°), <abbrev xmlns:xlink="http://www.w3.org/1999/xlink" xlink:title="distance between the posterior ocellus and the occipital margin" id="ABBRID0EWQAE" xlink:type="simple">OCL</abbrev> 0.82× <abbrev xmlns:xlink="http://www.w3.org/1999/xlink" xlink:title="distance between the eye margin and the adjacent posterior ocellus" id="ABBRID0E1QAE" xlink:type="simple">OOL</abbrev>; torulus below the level of lower eye margin, F1–F6 shortened towards the end, clava 3-segmented, apex with oblique truncation (Fig. <xref ref-type="fig" rid="F4">4C</xref>), mandible bidentate. Mesoscutum flat, axillae touching (Fig. <xref ref-type="fig" rid="F4">4B</xref>); forewing hyaline, with infuscate mark under postmarginal and stigmal vein, linea calva entire; mid tibia slightly shorter than exerted ovipositor, its spur slightly longer than basitarsus (Fig. <xref ref-type="fig" rid="F4">4E</xref>). The exerted hypopygium 0.14× as long as gaster.</p><fig id="F4" position="float" orientation="portrait"><object-id xmlns:xlink="http://www.w3.org/1999/xlink" content-type="doi" xlink:type="simple">10.3897/zookeys.1193.116791.figures4</object-id><object-id xmlns:xlink="http://www.w3.org/1999/xlink" content-type="arpha" xlink:type="simple">D2D8E201-1A7F-5908-9CD2-3B5BF1D60638</object-id><label>Figures 4.</label><caption><p><italic><tp:taxon-name><tp:taxon-name-part taxon-name-part-type="genus" reg="Ericydnus">Ericydnus</tp:taxon-name-part><tp:taxon-name-part taxon-name-part-type="species" reg="aeneus">aeneus</tp:taxon-name-part></tp:taxon-name></italic> Nikolskaya, female <bold>A</bold> habitus, dorsal view <bold>B</bold> mesoscutum, dorsal view <bold>C</bold> antenna <bold>D</bold> forewing <bold>E</bold> mid leg. Male: <bold>F</bold> habitus, dorsal view <bold>G</bold> antenna. Scale bars: 100 μm.</p></caption><graphic xmlns:xlink="http://www.w3.org/1999/xlink" xlink:href="zookeys-1193-049_article-116791__-g004.jpg" position="float" orientation="portrait" xlink:type="simple" id="oo_994093.jpg"><uri content-type="original_file" xlink:type="simple">https://binary.pensoft.net/fig/994093</uri></graphic></fig><p><bold>Male.</bold> Length 1.35–1.52 mm (Fig. <xref ref-type="fig" rid="F4">4F</xref>), clava unsegmented (Fig. <xref ref-type="fig" rid="F4">4G</xref>), apical rounded, other characters same as female.</p></tp:treatment-sec><tp:treatment-sec sec-type="host" id="SECID0E3SAE"><title>Hosts.</title><p><tp:taxon-name><tp:taxon-name-part taxon-name-part-type="family">Pseudococcidae</tp:taxon-name-part></tp:taxon-name>, <italic><tp:taxon-name><tp:taxon-name-part taxon-name-part-type="genus" reg="Trionymus">Trionymus</tp:taxon-name-part><tp:taxon-name-part taxon-name-part-type="species" reg="perrisii">perrisii</tp:taxon-name-part></tp:taxon-name></italic> and <italic><tp:taxon-name><tp:taxon-name-part taxon-name-part-type="genus" reg="Trionymus">Trionymus</tp:taxon-name-part><tp:taxon-name-part taxon-name-part-type="species" reg="multivorus">multivorus</tp:taxon-name-part></tp:taxon-name></italic> (<xref ref-type="bibr" rid="B5">Japoshvili and Hansen 2013</xref>).</p></tp:treatment-sec><tp:treatment-sec sec-type="distribution" id="SECID0EBUAE"><title>Distribution.</title><p>China (Xinjiang) new record; Azerbaijan, Europe, Norway, Portugal, Romania, Spain, Turkey, Uzbekistan.</p></tp:treatment-sec><tp:treatment-sec sec-type="comments" id="SECID0EGUAE"><title>Comments.</title><p><italic><tp:taxon-name><tp:taxon-name-part taxon-name-part-type="genus" reg="Ericydnus">Ericydnus</tp:taxon-name-part><tp:taxon-name-part taxon-name-part-type="species" reg="danatensis">danatensis</tp:taxon-name-part></tp:taxon-name></italic> is similar to <italic><tp:taxon-name><tp:taxon-name-part taxon-name-part-type="genus" reg="Ericydnus">E.</tp:taxon-name-part><tp:taxon-name-part taxon-name-part-type="species" reg="aeneus">aeneus</tp:taxon-name-part></tp:taxon-name></italic> but differs in the following characters: head 1.5× as wide as long, torulus at the level of lower eye margin, forewing with distinct dark bands (<xref ref-type="bibr" rid="B7">Myartseva 1980</xref>; <xref ref-type="bibr" rid="B14">Sharkov 1986</xref>).</p></tp:treatment-sec><ref-list><ref id="B16"><mixed-citation xmlns:xlink="http://www.w3.org/1999/xlink" xlink:type="simple"><person-group><name name-style="western"><surname>Trjapitzin</surname><given-names>VA</given-names></name></person-group> (<year>1989</year>) Parasitic <tp:taxon-name><tp:taxon-name-part taxon-name-part-type="order">Hymenoptera</tp:taxon-name-part></tp:taxon-name> of the Fam. <tp:taxon-name><tp:taxon-name-part taxon-name-part-type="family">Encyrtidae</tp:taxon-name-part></tp:taxon-name> of Palaearctics. In: Opredeliteli po Faune SSSR. Vol. 158. Zoologicheskim Institutom Akademii Nauk SSR, Leningrad, 1–489.</mixed-citation></ref><ref id="B5"><mixed-citation xmlns:xlink="http://www.w3.org/1999/xlink" xlink:type="simple"><person-group><name name-style="western"><surname>Japoshvili</surname><given-names>G</given-names></name><name name-style="western"><surname>Hansen</surname><given-names>LO</given-names></name></person-group> (<year>2013</year>) <article-title>New records of <tp:taxon-name><tp:taxon-name-part taxon-name-part-type="family">Encyrtidae</tp:taxon-name-part></tp:taxon-name> (<tp:taxon-name><tp:taxon-name-part taxon-name-part-type="order">Hymenoptera</tp:taxon-name-part></tp:taxon-name>, <tp:taxon-name><tp:taxon-name-part taxon-name-part-type="superfamily">Chalcidoidea</tp:taxon-name-part></tp:taxon-name>) from Norway III.</article-title><source>Norwegian Journal of Entomology</source><volume>60</volume>: <fpage>196</fpage>–<lpage>200</lpage>.</mixed-citation></ref><ref id="B7"><mixed-citation xmlns:xlink="http://www.w3.org/1999/xlink" xlink:type="simple"><person-group><name name-style="western"><surname>Myartseva</surname><given-names>SN</given-names></name></person-group> (<year>1980</year>) Family <tp:taxon-name><tp:taxon-name-part taxon-name-part-type="family">Encyrtidae</tp:taxon-name-part></tp:taxon-name>. In: Niyazova OD (Ed.) Ecological - faunistical Complex of Insects of South Western Turkmenia, 87–90.</mixed-citation></ref><ref id="B14"><mixed-citation xmlns:xlink="http://www.w3.org/1999/xlink" xlink:type="simple"><person-group><name name-style="western"><surname>Sharkov</surname><given-names>AV</given-names></name></person-group> (<year>1986</year>) <article-title>New species of Encyrtids (<tp:taxon-name><tp:taxon-name-part taxon-name-part-type="order">Hymenoptera</tp:taxon-name-part></tp:taxon-name>, <tp:taxon-name><tp:taxon-name-part taxon-name-part-type="family">Encyrtidae</tp:taxon-name-part></tp:taxon-name>) from Primorsky Kray and Sakhalin.</article-title><source>Trudy Zoologicheskogo Instituta, Akademiya Nauk SSSR, Leningrad</source><volume>159</volume>: <fpage>67</fpage>–<lpage>68</lpage>.</mixed-citation></ref></ref-list></tp:taxon-treatment>
