# Supplementary material for: ﻿A new genus and three newly recorded species of Encyrtidae (Hymenoptera, Chalcidoidea) from China
Source: Zookeys. 2024 Feb 28;1193:49–61. doi: 10.3897/zookeys.1193.116791 (PMC10918584; doi:10.3897/zookeys.1193.116791)
Supplement: XML Treatment for Tetracnemus [file zookeys.1193.116791-treatment7.xml]

<!DOCTYPE tp:taxon-treatment
  PUBLIC "-//TaxonX//DTD Taxonomic Treatment Publishing DTD v0 20100105//EN" "tax-treatment-NSO.dtd">
<tp:taxon-treatment xmlns:tp="http://www.plazi.org/taxpub"><tp:treatment-meta><kwd-group><label>Taxon classification</label><kwd>
              <named-content content-type="kingdom">Animalia</named-content>
            </kwd><kwd>
              <named-content content-type="order">Hymenoptera</named-content>
            </kwd><kwd>
              <named-content content-type="family">Encyrtidae</named-content>
            </kwd></kwd-group><mixed-citation publication-type="journal"><person-group><name><surname>Kang</surname><given-names>Ning</given-names></name><name><surname>Hu</surname><given-names>Hongying</given-names></name><name><surname>Guo</surname><given-names>Shuhan</given-names></name><name><surname>Luo</surname><given-names>Shungang</given-names></name></person-group><article-title>﻿A new genus and three newly recorded species of <tp:taxon-name><tp:taxon-name-part taxon-name-part-type="family">Encyrtidae</tp:taxon-name-part></tp:taxon-name> (<tp:taxon-name><tp:taxon-name-part taxon-name-part-type="order">Hymenoptera</tp:taxon-name-part></tp:taxon-name>, <tp:taxon-name><tp:taxon-name-part taxon-name-part-type="superfamily">Chalcidoidea</tp:taxon-name-part></tp:taxon-name>) from China</article-title><source>Zookeys</source><day>28</day><month>02</month><year>2024</year><volume>1193</volume><fpage>49</fpage><lpage>61</lpage><pub-id pub-id-type="doi">10.3897/zookeys.1193.116791</pub-id></mixed-citation></tp:treatment-meta><tp:nomenclature><label>﻿Genus</label><tp:taxon-name>
            <object-id xmlns:xlink="http://www.w3.org/1999/xlink" content-type="arpha" xlink:type="simple">3E4B8E7B-3C59-5D84-8651-AC4761084CC7</object-id>
            <tp:taxon-name-part taxon-name-part-type="genus" reg="Tetracnemus">Tetracnemus</tp:taxon-name-part>
          </tp:taxon-name><tp:taxon-authority>Westwood, 1837</tp:taxon-authority></tp:nomenclature><tp:treatment-sec sec-type="notes" id="SECID0EKWAE"><title>Note.</title><p>The most important characteristics of the genus are the wide and flat flagellum, clava only one segment, and mandible bidentate. The genus encompasses 36 species worldwide, with three species recorded in China. These species are widely distributed throughout the world and their dominant hosts belong to <tp:taxon-name><tp:taxon-name-part taxon-name-part-type="family">Pseudococcidae</tp:taxon-name-part></tp:taxon-name> (<xref ref-type="bibr" rid="B10">Noyes 2019</xref>).</p></tp:treatment-sec><ref-list><ref id="B10"><mixed-citation xmlns:xlink="http://www.w3.org/1999/xlink" xlink:type="simple"><person-group><name name-style="western"><surname>Noyes</surname><given-names>JS</given-names></name></person-group> (<year>2019</year>) Universal <tp:taxon-name><tp:taxon-name-part taxon-name-part-type="superfamily">Chalcidoidea</tp:taxon-name-part></tp:taxon-name> Database. Universal <tp:taxon-name><tp:taxon-name-part taxon-name-part-type="superfamily">Chalcidoidea</tp:taxon-name-part></tp:taxon-name> Database. <ext-link xlink:href="https://www.nhm.ac.uk/our-science/data/chalcidoids/database/" ext-link-type="uri" xlink:type="simple">https://www.nhm.ac.uk/our-science/data/chalcidoids/database/</ext-link> [Accessed 20 July 2022]</mixed-citation></ref></ref-list></tp:taxon-treatment>
