# Supplementary material for: ﻿A new genus and three newly recorded species of Encyrtidae (Hymenoptera, Chalcidoidea) from China
Source: Zookeys. 2024 Feb 28;1193:49–61. doi: 10.3897/zookeys.1193.116791 (PMC10918584; doi:10.3897/zookeys.1193.116791)
Supplement: XML Treatment for Tetracnemus kozlovi [file zookeys.1193.116791-treatment8.xml]

<!DOCTYPE tp:taxon-treatment
  PUBLIC "-//TaxonX//DTD Taxonomic Treatment Publishing DTD v0 20100105//EN" "tax-treatment-NSO.dtd">
<tp:taxon-treatment xmlns:tp="http://www.plazi.org/taxpub"><tp:treatment-meta><kwd-group><label>Taxon classification</label><kwd>
              <named-content content-type="kingdom">Animalia</named-content>
            </kwd><kwd>
              <named-content content-type="order">Hymenoptera</named-content>
            </kwd><kwd>
              <named-content content-type="family">Encyrtidae</named-content>
            </kwd></kwd-group><mixed-citation publication-type="journal"><person-group><name><surname>Kang</surname><given-names>Ning</given-names></name><name><surname>Hu</surname><given-names>Hongying</given-names></name><name><surname>Guo</surname><given-names>Shuhan</given-names></name><name><surname>Luo</surname><given-names>Shungang</given-names></name></person-group><article-title>﻿A new genus and three newly recorded species of <tp:taxon-name><tp:taxon-name-part taxon-name-part-type="family">Encyrtidae</tp:taxon-name-part></tp:taxon-name> (<tp:taxon-name><tp:taxon-name-part taxon-name-part-type="order">Hymenoptera</tp:taxon-name-part></tp:taxon-name>, <tp:taxon-name><tp:taxon-name-part taxon-name-part-type="superfamily">Chalcidoidea</tp:taxon-name-part></tp:taxon-name>) from China</article-title><source>Zookeys</source><day>28</day><month>02</month><year>2024</year><volume>1193</volume><fpage>49</fpage><lpage>61</lpage><pub-id pub-id-type="doi">10.3897/zookeys.1193.116791</pub-id></mixed-citation></tp:treatment-meta><tp:nomenclature><label>﻿</label><tp:taxon-name>
            <object-id xmlns:xlink="http://www.w3.org/1999/xlink" content-type="arpha" xlink:type="simple">508D43B3-7418-532D-B21C-1BFB21EE100D</object-id>
            <tp:taxon-name-part taxon-name-part-type="genus" reg="Tetracnemus">Tetracnemus</tp:taxon-name-part>
            <tp:taxon-name-part taxon-name-part-type="species" reg="kozlovi">kozlovi</tp:taxon-name-part>
          </tp:taxon-name><tp:taxon-authority>Sharkov, 1984</tp:taxon-authority><xref ref-type="fig" rid="F5">Fig. 5A–G</xref><tp:nomenclature-citation-list><tp:nomenclature-citation><tp:taxon-name>
                <tp:taxon-name-part taxon-name-part-type="genus" reg="Tetracnemus">Tetracnemus</tp:taxon-name-part>
                <tp:taxon-name-part taxon-name-part-type="species" reg="kozlovi">kozlovi</tp:taxon-name-part>
              </tp:taxon-name><comment>Sharkov, 1984: 90–91.</comment></tp:nomenclature-citation></tp:nomenclature-citation-list></tp:nomenclature><tp:treatment-sec sec-type="material" id="SECID0EPYAE"><title>Material examined.</title><p>10♀♀28♂♂, China, Xinjiang, Ruoqiang, Altun Mountain Nature Reserve, <named-content xmlns:xlink="http://www.w3.org/1999/xlink" content-type="dwc:verbatimCoordinates" xlink:type="simple"><named-content content-type="geo-json" specific-use="{&#34;type&#34;:&#34;Point&#34;,&#34;coordinates&#34;:[90.280064,36.940514]}" id="NCID0EYYAE" xlink:type="simple">36°56′25.85″N, 90°16′48.23″E</named-content></named-content>, Altitude: 4023 m, 21.VII.2020. Coll. Shun-Gang Luo, by yellow pan trapping. 8♀7♂, <named-content xmlns:xlink="http://www.w3.org/1999/xlink" content-type="dwc:verbatimCoordinates" xlink:type="simple"><named-content content-type="geo-json" specific-use="{&#34;type&#34;:&#34;Point&#34;,&#34;coordinates&#34;:[90.245608,36.969692]}" id="NCID0EAZAE" xlink:type="simple">36°58′10.89″N, 90°14′44.19″E</named-content></named-content>, Altitude: 4021.95 m, 21.VII.2021. Coll. Ning Kang, by sweeping (all deposited in <named-content xmlns:xlink="http://www.w3.org/1999/xlink" content-type="dwc:institutional_code" xlink:title="Insect Collection of the College of Life Science and Technology, Xinjiang University" xlink:href="http://grbio.org/institution/xinjiang-university" xlink:type="simple">ICXU</named-content>).</p></tp:treatment-sec><tp:treatment-sec sec-type="diagnosis" id="SECID0EJZAE"><title>Diagnosis.</title><p><bold>Female.</bold> Length 1.5–2 mm, body deep green with purple metallic luster at mesoscutum (Fig. <xref ref-type="fig" rid="F5">5A</xref>); eyes dark red, mandible yellowish-brown; antenna and legs dark brown, scape with metallic reflection; wings with basal 2/3 hyaline and tip 1/3 with dark band; the distal 1/2 of tibiae and tarsi yellow. Torulus below the ventral edge of eyes (Fig. <xref ref-type="fig" rid="F5">5B</xref>); scape distinctly enlarged ventrally, flagellum obviously widened (Fig. <xref ref-type="fig" rid="F5">5C</xref>), ocelli forming an acute angle (75–85°), <abbrev xmlns:xlink="http://www.w3.org/1999/xlink" xlink:title="distance between the posterior ocellus and the occipital margin" id="ABBRID0E4ZAE" xlink:type="simple">OCL</abbrev> 2.15× <abbrev xmlns:xlink="http://www.w3.org/1999/xlink" xlink:title="distance between the eye margin and the adjacent posterior ocellus" id="ABBRID0EB1AE" xlink:type="simple">OOL</abbrev>; scape about 2× as long as broad, and ventral side enlarged obviously, all the funicles transverse, clava unsegmented. Mesoscutum with shallow reticulate engraving, axillae separated medially, wings degenerated, not exceeding the propodeum and truncated distally (Fig. <xref ref-type="fig" rid="F5">5D</xref>). The exserted part of ovipositor 0.6× gaster length.</p><fig id="F5" position="float" orientation="portrait"><object-id xmlns:xlink="http://www.w3.org/1999/xlink" content-type="doi" xlink:type="simple">10.3897/zookeys.1193.116791.figures5</object-id><object-id xmlns:xlink="http://www.w3.org/1999/xlink" content-type="arpha" xlink:type="simple">4C94B15D-A120-538E-8343-3521199E1654</object-id><label>Figures 5.</label><caption><p><italic><tp:taxon-name><tp:taxon-name-part taxon-name-part-type="genus" reg="Tetracnemus">Tetracnemus</tp:taxon-name-part><tp:taxon-name-part taxon-name-part-type="species" reg="kozlovi">kozlovi</tp:taxon-name-part></tp:taxon-name></italic> Sharkov, female <bold>A</bold> habitus, lateral view <bold>B</bold> head, frontal view <bold>C</bold> antenna <bold>D</bold> forewing. Male: <bold>E</bold> habitus, dorsal view <bold>F</bold> forewing. Scale bars: 100 μm.</p></caption><graphic xmlns:xlink="http://www.w3.org/1999/xlink" xlink:href="zookeys-1193-049_article-116791__-g005.jpg" position="float" orientation="portrait" xlink:type="simple" id="oo_994094.jpg"><uri content-type="original_file" xlink:type="simple">https://binary.pensoft.net/fig/994094</uri></graphic></fig><p><bold>Male.</bold> Length 1.2–1.3 mm (Fig. <xref ref-type="fig" rid="F5">5E</xref>), antennal funicle with long branches, clava unsegmented; forewing not degenerated and length exceeding beyond the end of gaster (Fig. <xref ref-type="fig" rid="F5">5F</xref>), wings infuscate, venation brown, linea calva interrupted with four lines of seta, post marginal vein shorter than marginal vein, longer than stigmal vein.</p></tp:treatment-sec><tp:treatment-sec sec-type="host" id="SECID0EZ2AE"><title>Hosts.</title><p>Unknown.</p></tp:treatment-sec><tp:treatment-sec sec-type="distribution" id="SECID0E52AE"><title>Distribution.</title><p>China (Xinjiang) new record; Russia.</p></tp:treatment-sec><tp:treatment-sec sec-type="comments" id="SECID0ED3AE"><title>Comments.</title><p>For the similar short-winged species within the genus, there are obvious morphological differences compared to this species. For example, the antennal scape of <italic><tp:taxon-name><tp:taxon-name-part taxon-name-part-type="genus" reg="Tetracnemus">T.</tp:taxon-name-part><tp:taxon-name-part taxon-name-part-type="species" reg="subapterus">subapterus</tp:taxon-name-part></tp:taxon-name></italic> is not broadened or flattened, each funicle segment is longer than wide, and the ovipositor sheaths are very short. The base of the antennal scape in <italic><tp:taxon-name><tp:taxon-name-part taxon-name-part-type="genus" reg="Tetracnemus">T.</tp:taxon-name-part><tp:taxon-name-part taxon-name-part-type="species" reg="hofferi">hofferi</tp:taxon-name-part></tp:taxon-name></italic> is noticeably shortened, ovipositor sheaths are about 2/3 length of gaster, and the head has a deep microcellular sculpture. The antennal scape of <italic><tp:taxon-name><tp:taxon-name-part taxon-name-part-type="genus" reg="Tetracnemus">T.</tp:taxon-name-part><tp:taxon-name-part taxon-name-part-type="species" reg="heydeni">heydeni</tp:taxon-name-part></tp:taxon-name></italic> is smoothly rounded ventrally, ocelli form an equilateral triangle, and the outer edges of the scrobes are acute (<xref ref-type="bibr" rid="B17">Trjapitzin 2012</xref>).</p></tp:treatment-sec><ref-list><ref id="B17"><mixed-citation xmlns:xlink="http://www.w3.org/1999/xlink" xlink:type="simple"><person-group><name name-style="western"><surname>Trjapitzin</surname><given-names>VA</given-names></name></person-group> (<year>2012</year>) <article-title>On the genus <italic><tp:taxon-name><tp:taxon-name-part taxon-name-part-type="genus">Tetracnemus</tp:taxon-name-part></tp:taxon-name></italic> Westwood, 1837 (<tp:taxon-name><tp:taxon-name-part taxon-name-part-type="order">Hymenoptera</tp:taxon-name-part></tp:taxon-name>: <tp:taxon-name><tp:taxon-name-part taxon-name-part-type="family">Encyrtidae</tp:taxon-name-part></tp:taxon-name>), with description of a new species from Ethiopia.</article-title><source>Russian Entomological Journal</source><volume>21</volume>(<issue>1</issue>): <fpage>73</fpage>–<lpage>78</lpage>. <ext-link xlink:href="10.15298/rusentj.21.1.09" ext-link-type="doi" xlink:type="simple">https://doi.org/10.15298/rusentj.21.1.09</ext-link></mixed-citation></ref></ref-list></tp:taxon-treatment>
